# Supplementary material for: Bicarbonate signalling via G protein-coupled receptor regulates ischaemia-reperfusion injury
Source: Nat Commun. 2024 Feb 27;15:1530. doi: 10.1038/s41467-024-45579-3 (PMC10899177; doi:10.1038/s41467-024-45579-3)
Supplement: Supplementary file 4 — Source Data [file 41467_2024_45579_MOESM4_ESM.xlsx]

## Sheet: Fig. 1a
Mock-vehicle	Mock-vehicle	hGPR30-vehicle	hGPR30-vehicle		Mock-E2	Mock-E2	Mock-E2	Mock-E2	hGPR30-E2	hGPR30-E2	hGPR30-E2	hGPR30-E2	Mock-aldosterone	Mock-aldosterone	Mock-aldosterone	Mock-aldosterone	hGPR30-aldosterone	hGPR30-aldosterone	hGPR30-aldosterone	hGPR30-aldosterone			Mock-ATP	Mock-ATP	Mock-ATP	Mock-ATP	hGPR30-ATP	hGPR30-ATP	hGPR30-ATP	hGPR30-ATP
5059.09	5552.34	2426.88	4408.9	10-11	6915.1	4111.1	5071.84	4629.98	4180.2	2298.11	3128.58	2895.9	3658.87	5008.5	3207.32	6976.34	5966.69	4692.82	3374.16	3955.58		10-8	4296.7	4902.33	4330.25	4205.85	1919.75	3833.07	3727.28	4361.99
				10-10	5440.92	5170.15	5535.72	7383.58	3252.94	3291.82	3401.96	5494.29	5632.59	3971.99	2984.78	3927.09	5204.88	3360.89	3999.66	2840.93		10-7	8994.58	6740.5	5535.4	6214.3	7125.3	5794.81	7008.51	6719.28
				10-9	4970.52	4233.6	3793.31	3990.25	4591.77	4345.45	3147.19	4996.79	3583.35	5943.73	2929.47	3422.88	4339.52	2961.35	3062.11	3527.18		10-6	90949.7	85932.9	87944.1	89395.7	82918.4	82272.8	70408.5	77826
				10-8	4012.86	3847.55	5566.97	5835.22	4430.72	3682.76	4559.95	4956.3	4400.65	2710.47	2901.44	4492.67	3212.62	3644.09	3359.15	2664.98		10-5	121851	115427	122506	126037	94859.4	87989.5	82241.9	89911
				10-7	6966.89	3878.22	4316.27	4826.19	4065.78	3164.32	1875.53	5315.63	3512.56	2700.57	4289.17	3153.18	4727.97	2743.49	4246.19	5262.96		10-4	131110	111451	119260	120043	110292	109663	95665.7	93588.1

## Sheet: Fig. 1b
	Mock	Mock	Mock	Mock	hGPR30	hGPR30	hGPR30	hGPR30
vehicle	5760.1	5383.65	4431.53	6712.67	4010.8	3909.28	4916.44	3935.45
DMEM	6769.15	6333.52	8945.03	5709.74	122926	90579	95656.7	120811
ATP	131778	136108	132816	134710	127982	112214	113559	131884

## Sheet: Fig. 1c
	Mock	Mock	Mock	Mock	hGPR30	hGPR30	hGPR30	hGPR30
vehicle	4509.35	3878.77	3628.62	3761.94	5279.58	3509.55	3414.38	3935.89
pH 6.98	3268.56	3630.69	3354.83	3826.74	77507.4	59109.9	69107	86971.2
pH 8.11	2580.16	5134.64	3620.8	4438.24	76117.7	58058.3	73740.9	91177.5
pH 8.43	5712.17	4349.23	4250.45	5234.95	93400.1	63827.6	74930.3	84646.6
MEM	5116.02	3602.46	4147.18	4832.29	73641.1	47942.1	44950.8	68560.4
DMEM	8205.78	9863.95	11204.4	10757.3	96980.2	65907.2	72840.1	114004
ATP	98393.8				121239

## Sheet: Fig. 1d
	Mock	Mock	Mock	Mock	hGPR30	hGPR30	hGPR30	hGPR30
vehicle	2883.95	3728.24	4176.27	4808.21	4420.21	3083.33	4104.31	5564.15
- CaCl2		4344.06	2555.76	6079.16	57375.1	49038.2	55225.2	64051.8
- KCl	3836.47	3560.68	3896.48	4884.39	58099.8	55705	54945.1	78522.8
- MgSO4	2495.97	4542.46	5162.12	2875.35	50189.9	53145.5	43999.5	62736.1
- NaCl	3294.88	3639.81	3700.99	4637.69	45299.2	44110.4	53890.7	71117.8
- NaH2PO4	5168.34	5186.86	3012.63	5020.26	63267.9	56804.2	57255.3	68256.7
- NaHCO3 (pH 4.9)	3366.19	4700.45	3795.38	3477.08	3979.85	3522.57	3180.56	3011.38
- NaHCO3 (pH 8.4)	3365.17	4544.56	3068.6	5015.03	4743.45	2866.44	3709.65	3712.38
DMEM		4138.12	4675.43	4991.83	77273.2	67559.2	77587.1
ATP	121036				111157

## Sheet: Fig. 1e
	Mock	Mock	Mock	Mock	hGPR30	hGPR30	hGPR30	hGPR30
vehicle	3583.01	2995.39	4535.75	4191.45	3226.15	2572.17	2906.57	3940.97
NaHCO3 *
2.2 mM	4165.1	4221.46	2832.06		10339.7	8846.99	8321.67
3.3 mM	3315.28	3305.68	4706		48835.6	15436.8	20197.3
5.5 mM	3663.91	2935.67	4059.57		63184.8	38104.1	39431.7
11 mM	6429.35	5952	4776.96		72794.9	43491.6	56623.5
KHCO3*
2.2 mM	3238.81	2994.35	2513.67		4424.26	3366.58	3823.18
3.3 mM	3609.47	3892.16	3333.7		19089	11021.1	14378.7
5.5 mM	3547.23	4765.24	3488.1		41740.3	37271.5	32417.6
11 mM	4462.99	4923.67	4372.12		69866.4	52112.4	48942.5
KCl*
2.2 mM	3504.89	3901.21	4184.19		4508.55	3251.09	3992.97
3.3 mM	2660.81	3650.74	5644.57		4731.08	3826.85	3222.09
5.5 mM	3215.05	3471.92	3497.02		2557.82	3918.8	3127.02
11 mM	4102.47	4384.88	5055.62		6158.61	3512.52	4529.88
DMEM	3553.68	4764.97	3881.53	3639.73	86609.2	80492.2	71510	90494.8
ATP	114957	108314	113213		104647	107907	108161

## Sheet: Fig. 1f
	Mock	Mock	Mock	Mock	hGPR30	hGPR30	hGPR30	hGPR30
vehicle	5165.32	9448.82	10848.7	11429.4	10671.1	10468	7968.08	10436.6
mixed inorganic	13933	14703.2	12611.2	16280.9	388134	395823	373018	381872
mixed inorganic - NaHCO3	11502.4	10559.6	7198.41		13412.2	13182.5	10124.6
NaHCO3 *
1.1 mM	11030.1	9376.15	13213.9	16784.5	51063.6	51265.6	43570	59824.2
2.2 mM	6969.34	12208.6	12698.2	9212.02	50502.8	46289.4	53175.5	62821.2
5.5 mM	6589.81	9251	9037.53	8611.28	267780	258050	301741	273338
11 mM	6354.97	10389.6	8445.42	11717.1	360167	357828	354884	290954
22 mM	14532.8	17042.6	29295	36465	426446	438446	435924	440608
KHCO3*
1.1 mM	10779.5	11772.1	11145.4	10081.9	11648	10001	14050.6	6755.24
11 mM	10486.8	16102.8	9121.43	7450.43	322371	331511	332903	332708
KCl*
1.1 mM	10265.7	10534.5	18125.8	10221.1	8988.14	12065.9	9496.35	11726.1
11 mM	12067.9	13731.6	11656.7	28020.1	13850.6	9584.9	8894.24	12119.7
ATP	416294				390663

## Sheet: Fig. 2a
	hGPR30_NaHCO3 11 mM	hGPR30_NaHCO3 11 mM	hGPR30_NaHCO3 11 mM	hGPR30_NaHCO3 11 mM	hGPR30_NaHCO3 11 mM	hGPR30_NaHCO3 11 mM	hGPR30_NaHCO3 11 mM	hGPR30_NaHCO3 11 mM	hGPR30_NaHCO3 11 mM	hGPR30_NaHCO3 11 mM	hGPR30_vehicle	hGPR30_vehicle	hGPR30_vehicle	hGPR30_vehicle	hGPR30_vehicle	hGPR30_vehicle	hGPR30_vehicle	hGPR30_vehicle	hGPR30_vehicle	hGPR30_vehicle	Mock _NaHCO3 11 mM	Mock _NaHCO3 11 mM	Mock _NaHCO3 11 mM	Mock _NaHCO3 11 mM	Mock _NaHCO3 11 mM	Mock _NaHCO3 11 mM	Mock _NaHCO3 11 mM	Mock _NaHCO3 11 mM	Mock _NaHCO3 11 mM	Mock _NaHCO3 11 mM	Mock_vehicle	Mock_vehicle	Mock_vehicle	Mock_vehicle	Mock_vehicle	Mock_vehicle	Mock_vehicle	Mock_vehicle	Mock_vehicle	Mock_vehicle
ΔGα mutant	12.5571	10.4167	9.67391	9.50966	10.0386	10.1256	11.5102				6.81234	6.25782	6.38821	6.89061	6.83128	6.69857	6.42693				11.3508	9.66272	9.1922	10.3825	10.1424	11.1514	12.4886				6.69413	7.51802	7.58974	6.8582	7.03565	6.75926	6.95088
+ Gq/s								13.3205	13.1899	13.8659								8.59775	8.06608	8.74372								14.3609	14.0235	16.2565								9.58904	9.99194	10.2629
+ Gq/olf				11.1588	11.7155	10.9261	13.7783							7.13477	6.38767	6.25698	6.43777							10.7561	10.2941	10.5648	12.5958							7.15884	6.93182	6.67434	6.85393
+ Gq/i1	15.6757	15.4915	18.607					16.5468	16.9065	15.2302	6.56506	6.61522	6.2249					10.296	9.86602	9.97537	9.13706	10.9962	11.6709					12.6379	12.0792	12.768	7.32394	7.14967	6.47969					9.13191	10.1695	9.35093
+ Gq/i3	24.7059	28.1731	24.7301	25.5053	24.122	25.9259	29.3333	21.9313	21.608	21.7755	5.58376	5.73123	5.74597	6.33484	5.78947	6.08167	5.57491	11.5702	11.093	10.2178	9.74409	9.21788	9.84067	7.34733	7.18447	6.8582	7.45856	12.7778	12.4352	13.5016	7.06006	6.84794	6.84211	6.77638	6.17409	5.37109	5.71429	9.49519	9.97537	8.99149
+ Gq/o								14.7358	14.5652	14.3443								10.8742	11.0988	10.0547								14.5646	14.7476	14.8431								12.2592	12.0248	11.0833
+ Gq/z								11.6751	11.996	12.1564								10.0113	9.86547	9.40919								12.9139	13.1691	13.6135								11.3744	10.6752	10.4356
+ Gq				27.9898	27.6119	28.7958	28.978							8.69565	7.73881	7.90464	7.61671							10.237	10.3025	9.18762	10.6526							7.55509	7.09677	6.96938	7.15037
+ Gq/14				26.9425	27.2539	28.4141	30.9112							6.69811	6.30373	6.31769	6.35674							12.3568	13.2482	13.0367	14.5673							8.78378	8.21918	9.02655	8.46287
+ Gq/16				9.75821	10.2467	13.1263	17.3961							6.27929	6.73953	6.55738	6.03291							11.2111	10.7755	12.268	16.5579							7.78342	8.02316	7.83807	7.55518
+ Gq/12								11.8874	11.8607	14.671								8.57763	9.22222	8.86364								11.6279	11.5119	12.7407								8.58995	8.82353	8.67099
+ Gq/13								11.8925	11.5226	13.2338								9.36768	8.92655	8.58417								12.0444	11.3514	12.9502								8.54922	8.53355	8.85106
WT	33.6303	31.4254	39.2704	29.771	30.597	31.6129	38.9182				5.2017	4.88058	5	5.25087	5.39906	5.44218	5.29483				12.6565	9.8692	8.70561	10.1596	9.32432	9.35162	11.5764				6.54685	5.88957	6.20768	5.37482	9.18033	7.93651	7.77605

## Sheet: Fig. 2b
	Mock + Gi3	Mock + Gi3	Mock + Gi3	hGPR30 + Gi3	hGPR30 + Gi3	hGPR30 + Gi3
Vehicle	6.598	9.783	7.011	9.789	6.945	8.704
FSK 30 µM	108.279	97.666	104.04	118.512	103.115	162.066
FSK 30 µM + NaHCO3 11 mM	169.406	140.224	199.037	217.84	169.963	204.499

## Sheet: Fig. 2c
	NaHCO3	Mock	Mock	Mock	hGPR30	hGPR30	hGPR30
Vehicle	0	4.598	4.753	5.772	6.379	7.031	6.111
FSK 10 µM	0	28.794	26.06	22.615	35.851	33.293	30.178
FSK 10 µM	5.5 mM	22.321	26.857	21.915	29.745	44.456	41.859
FSK 10 µM	11 mM	30.542	29.668	27.505	28.744	26.706	35.082
FSK 10 µM	22 mM	31.119	29.368	33.174	23.129	29.056	27.348

## Sheet: Fig. 2d
NaHCO3	Mock_pre-treat(-)	Mock_pre-treat(-)	Mock_pre-treat(-)	hGPR30_pre-treat(-)	hGPR30_pre-treat(-)	hGPR30_pre-treat(-)	Mock_PTX	Mock_PTX	Mock_PTX	Mock_PTX	hGPR30_PTX	hGPR30_PTX	hGPR30_PTX	hGPR30_PTX	Mock_YM	Mock_YM	Mock_YM	Mock_YM	hGPR30_YM	hGPR30_YM	hGPR30_YM	hGPR30_YM	Mock_PTX + YM	Mock_PTX + YM	Mock_PTX + YM	Mock_PTX + YM	hGPR30_PTX + YM	hGPR30_PTX + YM	hGPR30_PTX + YM	hGPR30_PTX + YM
0 mM*	3179.61	4434.84	5578.91	2820.71	3642.34	2672.07	2936.5	2408.8	3600.59	5182.53	3694.55	2649.15	3446.97	2622.94	2160.35	4414.05	3479.26	3829.34	2507.42	2938.21	2509.64	2468.65	3692.06	4027.14	2966.12	2869.6	3457.55	2658.92	4118.99	2202.14
3.3 mM *	3677.66	3818.62	2551.45	16599.2	13300.5	14582.1	3376.94	4971.8	3497.38	3257.76	13302.6	6974.44	6392.07	13212.6	1917.26	3114.35	4462.29	3511.23	3635.92	3928.31	3043.31	4086.94	2340.16	3912.54	3732.99	3929.56	2379.45	2002.07	3702.89	3122.94
11mM*	3795.97	6757.47	5079.32	55363.3	42726.8	40620	4374.57	3195.32	3980.68	4823.43	44016.2	39575.2	34416.7	59745.3	2554.74	3686.71	4460.27	3741.95	3664.61	4337.68	3365.96	4119.13	5850.28	2933.07	5847.52	4045.39	4737.63	5068.44	3402.6	5748.9

[truncated: 62 more sheets: Figure 2e, Figure 2f, Figure 2g, Fig. 2h, Fig. 2i, Fig. 3c, Fig. 3d, Figure 3g, Fig. 3h, Fig  4b, Fig. 4c, Fig. 4d, Fig. 5c, Fig. 5d, Fig. 5h, Fig. 5i, Fig. 6c, Fig.  6f, Fig. 6i, Fig. 7b …]
